# Supplementary material for: CID fragment annotation from data-independent experiments in non-target organic aerosol analysis: presenting an easy-to-use tool
Source: Anal Bioanal Chem. 2025 Nov 18;417(30):6961–71. doi: 10.1007/s00216-025-06184-5 (PMC12680884; doi:10.1007/s00216-025-06184-5)
Supplement: Supplementary file 2 — Supplementary Material 2 (TXT 55.0 KB) [file 216_2025_6184_MOESM2_ESM.txt]

Idx	RT	m/z	Pred. formula	Intensity	Formula score	Fragments	Neutral losses
1	232.22621	117.0188209	C4H5O4	37956069.69	38.15255322	['C2H3O3']	['C2H2O1']
2	629.4422	89.02403085	C3H5O3	23327223.25	70.74480006	['None']	['None']
3	291.82745	71.01335863	C3H3O2	20796676.57	148.7858305	['None']	['None']
4	67.994095	189.0765217	C8H13O5	41140289.97	320.9939425	['None']	['None']
5	282.09158	165.0188921	C8H5O4	258334392.4	514.2119466	['C7H5O2']	['C1O2']
6	63.07759	159.0295089	C6H7O5	25659612	98.84333022	['None']	['None']
7	571.0238	182.0091296	C7H4N1O5	33919523.59	99.14421647	['None']	['None']
8	250.42397	181.0173345	C5H9O5S1	8512908.785	115.3354812	['C4H7O4S1']	['C1H2O1']
9	474.70547	253.0387411	C8H13O7S1	50103274.07	500.4448928	['C8H13O4', 'C7H11O2']	['O3S1', 'C1H2O5S1']
10	165.43446	103.0031968	C3H3O4	167533859.7	217.3343054	['C2H3O2']	['C1O2']
11	291.82745	115.0031921	C4H3O4	209815043	406.8169301	['C3H3O2']	['C1O2']
12	67.994095	145.0502156	C6H9O4	25682436.91	169.5996088	['C4H7O2']	['C2H2O2']
13	472.30222	265.1116711	C11H21O5S1	17089372.84	125.8126197	['C4H7O2']	['C7H14O3S1']
14	282.09158	121.0290265	C7H5O2	42079495.01	140.7077821	['None']	['None']
15	84.057594	183.0659317	C9H11O4	26033310.09	331.6026523	['C8H11O2']	['C1O2']
16	89.00034	187.0608633	C8H11O5	102048287.2	470.0823083	['C7H9O2', 'C6H7O3']	['C1H2O3', 'C2H4O2']
17	107.555084	133.0138349	C4H5O5	17729864.57	5.907906934	['C2H3O2', 'C4H5O2', 'C3H5O2']	['C2H2O3', 'O3', 'C1O3']
18	123.679085	185.0816187	C9H13O4	10342224.69	4.442118294	['None']	['None']
19	278.45184	129.0188983	C5H5O4	96881773.75	282.1701981	['C4H5O2', 'C3H3O3']	['C1O2', 'C2H2O1']
20	423.82446	296.0442659	C9H14N1O8S1	19356176.61	208.865772	['None']	['None']
21	488.0456	326.0550641	C10H16N1O9S1	13130350.97	335.6395835	['None']	['None']
22	405.5506	225.0070898	C6H9O7S1	242312453.7	215.2239405	['C6H9O4', 'C5H7O2', 'C5H5O1', 'C6H7O3']	['O3S1', 'C1H2O5S1', 'C1H4O6S1', 'H2O4S1']
23	330.91644	179.0345981	C9H7O4	50432901.66	436.7460248	['C8H7O2', 'C7H7']	['C1O2', 'C2O4']
24	285.74323	179.0015998	C5H7O5S1	8621144.253	102.336631	['None']	['None']
25	351.70847	235.0643479	C9H15O5S1	24216006.35	480.4567202	['C5H9O4S1', 'C2H1S1']	['C4H6O1', 'C7H14O5']
26	116.221466	215.0559285	C9H11O6	11562841.99	189.4865926	['C8H9O3']	['C1H2O3']
27	439.6877	251.0957503	C10H19O5S1	14742845.36	369.8665541	['C7H11O4', 'C6H9O2', 'C5H7O5']	['C3H8O1S1', 'C4H10O3S1', 'C5H12S1']
28	505.13046	294.0653751	C10H16N1O7S1	224597471.7	657.3251396	['N1O3', 'C7H7O1', 'C8H7O3']	['C10H16O4S1', 'C3H9N1O6S1', 'C2H9N1O4S1']
29	61.864346	117.0188795	C4H5O4	456779651.2	391.8965863	['C3H5O2', 'C4H5O2', 'C4H3O3', 'C3H3O1']	['C1O2', 'O2', 'H2O1', 'C1H2O3']
30	195.77434	212.9505481	C8H5O1S3	28552648.16	35.96296562	['None']	['None']
31	61.864346	117.0550163	C5H9O3	23298385.37	18.19105984	['C3H5O2', 'C4H5O2', 'C4H5O1']	['C2H4O1', 'C1H4O1', 'C1H4O2']
32	61.864346	115.0396589	C5H7O3	32107669.56	152.6392015	['C3H5O2', 'C4H5O2', 'C5H5O2', 'C4H3O3', 'C4H5O1']	['C2H2O1', 'C1H2O1', 'H2O1', 'C1H4', 'C1H2O2']
33	395.7702	304.9930362	C13H5O9	13217831.94	14.24707744	['None']	['None']
34	352.93057	209.0088581	C9H5O6	50194712.3	399.3486281	['C7H5O2', 'C8H5O4']	['C2O4', 'C1O2']
35	113.73834	121.0290519	C7H5O2	15413518.83	138.4593081	['C6H4O2']	['C1H1']
36	193.36446	201.0401241	C8H9O6	12857804.57	221.1285801	['C7H9O4', 'C6H9O2']	['C1O2', 'C2O4']
37	539.28784	227.9894687	C8H4O8	41498578.95	24.09227405	['None']	['None']
38	405.5506	249.0800096	C10H17O5S1	3125669.569	124.8986576	['None']	['None']
39	278.45184	187.0244355	C7H7O6	33709507.51	358.7773535	['C4H5O2', 'C6H5O3', 'C3H3O3']	['C3H2O4', 'C1H2O3', 'C4H4O3']
40	471.10135	294.0652924	C10H16N1O7S1	329771527.3	675.661327	['O4S1', 'C10H15O5S1', 'C9H16O4S1', 'C9H16O6S1']	['C10H16N1O3', 'H1N1O2', 'C1N1O3', 'C1N1O1']
41	223.83508	145.0137239	C5H5O5	21601911.91	198.1523183	['None']	['None']
42	167.86946	143.0344906	C6H7O4	24420709.89	157.5829961	['C4H3O2', 'C5H7O2', 'C4H5O3']	['C2H4O2', 'C1O2', 'C2H2O1']
43	158.11147	187.097176	C9H15O4	16187117	300.2780608	['C8H13O1']	['C1H2O3']
44	76.63734	149.0451061	C5H9O5	16232909.96	126.4039159	['C5H5O4']	['H4O1']
45	138.58698	185.045201	C8H9O5	10641820.6	190.6259743	['None']	['None']
46	276.01883	173.0087529	C6H5O6	27727562.12	282.1805874	['C5H3O3']	['C1H2O3']
47	84.057594	175.060805	C7H11O5	6461701.56	11.59463782	['None']	['None']
48	156.89021	175.0244361	C6H7O6	10991658.48	73.83122594	['None']	['None']
49	501.48047	209.0850442	C8H17O4S1	5828337.84	88.65754775	['None']	['None']
50	154.44821	131.0344851	C5H7O4	12870947.49	142.5557172	['C4H7O2']	['C1O2']
51	473.50308	239.0229013	C7H11O7S1	4998727.51	56.78076448	['None']	['None']
52	132.37984	173.0451751	C7H9O5	10378089.68	262.0997109	['C6H9O3']	['C1O2']
53	169.08809	129.018852	C5H5O4	27819756.32	165.0898849	['C4H3O2', 'C4H5O3']	['C1H2O2', 'C1O1']
54	315.0072	209.0120988	C6H9O6S1	9423796.846	34.05769566	['None']	['None']
55	619.7337	182.0091413	C7H4N1O5	12125531.55	6.725609843	['None']	['None']
56	158.11147	159.0294939	C6H7O5	9736509.484	109.2479998	['None']	['None']
57	414.10632	181.0139638	C8H5O5	17799674.49	333.6502011	['C7H5O3']	['C1O2']
58	34.381092	145.0613838	C5H9N2O3	21976309.66	156.6359369	['C5H8N1O1', 'C5H7N2O2', 'C5H5N2O2']	['H1N1O2', 'H2O1', 'H4O1']
59	420.19672	103.0396295	C4H7O3	237837993.5	328.1238131	['C3H5O1', 'C3H3O3', 'C2H1O3', 'C2H3O2', 'C4H5O2', 'C3H3O2', 'C4H7O2', 'C4H5O1', 'C4H3O2']	['C1H2O2', 'C1H4', 'C2H6', 'C2H4O1', 'H2O1', 'C1H4O1', 'O1', 'H2O2', 'H4O1']
60	296.68832	267.0544226	C9H15O7S1	10460734.63	216.0073118	['C7H7O3', 'C9H15O4']	['C2H8O4S1', 'O3S1']
61	276.01883	211.0278678	C6H11O6S1	9385022.834	23.4048628	['None']	['None']
62	183.68509	133.0138264	C4H5O5	13523095.89	6.367577555	['None']	['None']
63	473.50308	171.1023417	C9H15O3	12216557.91	117.2282376	['None']	['None']
64	530.7236	182.0091512	C7H4N1O5	26912997.29	278.2723621	['C6H4N1O3']	['C1O2']
65	276.01883	239.0228763	C7H11O7S1	16248275.87	387.0125187	['C5H3O3']	['C2H8O4S1']
66	509.98096	267.054632	C9H15O7S1	10925849.55	232.6326497	['C9H15O4']	['O3S1']
67	143.53072	117.0188144	C4H5O4	8331749.689	94.9923125	['None']	['None']
68	421.40396	342.0496675	C16H10N2O7	8440099.668	7.076967091	['None']	['None']
69	70.459724	99.04472803	C5H7O2	16451537.49	101.9417204	['None']	['None']
70	100.14397	229.0716397	C10H13O6	10472404.37	186.7383946	['None']	['None']
71	49.31959	101.0239988	C4H5O3	8512423.03	126.185029	['None']	['None']
72	103.84796	215.0921413	C10H15O5	11160016.09	219.6129406	['C8H13O2', 'C6H5O1', 'C8H11O1', 'C9H13O4', 'C9H11O3']	['C2H2O3', 'C4H10O4', 'C2H4O4', 'C1H2O1', 'C1H4O2']
73	274.80048	143.0345308	C6H7O4	7896273.133	110.7802264	['C5H3O3']	['C1H4O1']
74	457.79108	373.0557399	C18H13O9	13205379.58	114.5706202	['None']	['None']
75	405.5506	239.0228782	C7H11O7S1	13759766.74	13.23443354	['None']	['None']
76	475.90958	173.0087676	C6H5O6	5446478.025	9.63779505	['None']	['None']
77	59.393967	147.0659894	C6H11O4	9467875.998	189.3452395	['None']	['None']
78	278.45184	103.0396005	C4H7O3	16744597.84	49.34948025	['C4H5O2', 'C3H3O3']	['H2O1', 'C1H4']
79	607.5777	196.0247585	C8H6N1O5	21443840.64	310.0567361	['C7H6N1O3', 'C7H6O2']	['C1O2', 'C1N1O3']
80	102.61547	189.0401939	C7H9O6	10316524.23	18.01655872	['None']	['None']
81	118.70671	173.0815866	C8H13O4	8227170.465	253.2684611	['None']	['None']
82	178.83022	187.060848	C8H11O5	10139435.97	132.9763556	['None']	['None']
83	265.0576	251.1287903	C14H19O4	10811594.79	141.9462441	['None']	['None']
84	467.49484	161.0087235	C5H5O6	6668839.398	33.25249474	['C3H3O2', 'C4H5O2']	['C2H2O4', 'C1O4']
85	382.29034	200.9859436	C7H5O5S1	17881523.33	376.0022507	['C6H5O3S1']	['C1O2']
86	251.6406	101.0239412	C4H5O3	13446604.3	42.11955701	['None']	['None']
87	121.19184	189.0765504	C8H13O5	7512617.901	144.5837017	['None']	['None']
88	119.94884	201.0402554	C8H9O6	9497177.975	150.5894138	['None']	['None']
89	468.69757	187.0970969	C9H15O4	7660057.879	92.50991406	['C5H7O1', 'C8H13O1', 'C7H11O1']	['C4H8O3', 'C1H2O3', 'C2H4O3']
90	75.39734	187.0972301	C9H15O4	6268082.266	61.00634404	['C5H5O4', 'C4H7O3']	['C4H10', 'C5H8O1']
91	196.97922	290.018453	C12H6N2O7	17689489.94	8.864370942	['None']	['None']
92	508.76633	173.0087454	C6H5O6	5957615.139	57.58478437	['None']	['None']
93	420.19672	161.0451789	C6H9O5	6745950.504	56.72546367	['C6H5O1', 'C4H7O1']	['H4O4', 'C2H2O4']
94	165.43446	199.0971764	C10H15O4	8763686.684	240.239002	['C9H15O2']	['C1O2']
95	371.29047	342.0496791	C16H10N2O7	6942429.959	11.943078	['None']	['None']
96	313.78445	237.0436147	C8H13O6S1	3347040.772	133.6733068	['None']	['None']
97	167.86946	145.0137683	C5H5O5	11399545.91	42.21436536	['C4H3O2', 'C4H5O3']	['C1H2O3', 'C1O2']
98	624.5893	103.0396141	C4H7O3	8413120.334	32.6976201	['C3H5O3']	['C1H2']
99	132.37984	113.0240248	C5H5O3	6219158.94	74.06159423	['None']	['None']
100	252.85884	227.0227688	C7H15O2S3	9446590.553	5.04170098	['None']	['None']
101	65.529465	103.0396466	C4H7O3	3694110.487	35.89139908	['None']	['None']
102	101.37997	199.0973317	C10H15O4	3679238.229	51.08234584	['None']	['None']
103	150.79897	185.0814229	C9H13O4	1623069.787	82.54162447	['None']	['None']
104	288.18182	117.0552277	C5H9O3	9974006.009	28.51783309	['None']	['None']
105	469.8996	195.0693177	C7H15O4S1	3822651.859	70.15772799	['None']	['None']
106	517.28546	267.018132	C8H11O8S1	5919845.591	27.99038525	['C8H11O5']	['O3S1']
107	69.22634	185.0451412	C8H9O5	5088676.429	81.17585757	['None']	['None']
108	420.19672	294.0649978	C10H16N1O7S1	2943306.537	33.98811996	['O3S1', 'H1O3S1', 'C4H7O3', 'C3H5O1', 'C3H3O3', 'C2H1O3', 'C2H3O2', 'O4S1', 'C4H5O2', 'C3H3O2', 'C7H4N1S1', 'C5H7O1', 'C5H5O2', 'C4H7O2', 'C4H5O1']	['C10H16N1O4', 'C10H15N1O4', 'C6H9N1O4S1', 'C7H11N1O6S1', 'C7H13N1O4S1', 'C8H15N1O4S1', 'C8H13N1O5S1', 'C10H16N1O3', 'C6H11N1O5S1', 'C7H13N1O5S1', 'C3H12O7', 'C5H9N1O6S1', 'C5H11N1O5S1', 'C6H9N1O5S1', 'C6H11N1O6S1']
109	80.34671	215.0920965	C10H15O5	4815642.13	55.33882885	['None']	['None']
110	302.78958	87.00830908	C3H3O3	9988898.862	98.35742431	['None']	['None']
111	274.80048	253.0386979	C8H13O7S1	4660648.344	273.6105679	['None']	['None']
112	323.57782	137.0239363	C7H5O3	9153969.171	68.14472995	['C6H5O1']	['C1O2']
113	182.46959	187.0243944	C7H7O6	6734359.189	133.2303838	['C6H5O3']	['C1H2O3']
114	519.71783	293.1427555	C13H25O5S1	5777481.339	282.3700411	['None']	['None']
115	440.8912	247.0644425	C10H15O5S1	2541385.631	174.1007709	['C6H9O2', 'C5H7O5']	['C4H6O3S1', 'C5H8S1']
116	61.864346	131.070812	C6H11O3	10115305.39	71.95559495	['C3H5O2', 'C4H5O2', 'C2H3O2', 'C5H7O2', 'C5H5O2', 'C4H3O3', 'C4H7O1', 'C3H5O1', 'C4H5O1', 'C3H3O1']	['C3H6O1', 'C2H6O1', 'C4H8O1', 'C1H4O1', 'C1H6O1', 'C2H8', 'C2H4O2', 'C3H6O2', 'C2H6O2', 'C3H8O2']
117	296.68832	159.0658546	C7H11O4	8463264.381	59.63895264	['C6H11O2', 'C7H7O3']	['C1O2', 'H4O1']
118	289.39822	223.0277289	C7H11O6S1	3449409.678	156.1724261	['None']	['None']
119	262.61932	155.0346256	C7H7O4	7731373.279	127.1420857	['C3H5O3', 'C6H7O2']	['C4H2O1', 'C1O2']
120	86.533844	163.0244934	C5H7O6	7541974.18	43.20916295	['None']	['None']
121	108.792465	217.0714177	C9H13O6	4604743.761	43.73766315	['None']	['None']
122	85.295715	205.0713248	C8H13O6	4440488.936	166.835062	['None']	['None']
123	252.85884	265.038756	C9H13O7S1	15809235.25	307.2195779	['C5H7O4', 'C2H5O3S1']	['C4H6O3S1', 'C7H8O4']
124	129.89546	215.0921743	C10H15O5	4679019.146	14.85604019	['None']	['None']
125	171.52797	203.0557523	C8H11O6	4361301.629	39.8963035	['None']	['None']
126	475.90958	365.1636885	C16H29O7S1	6035254.891	202.6131037	['C8H13O7S1', 'C12H23O5S1', 'C14H19O3']	['C8H16', 'C4H6O2', 'C2H10O4S1']
127	156.89021	115.0032432	C4H3O4	7288759.11	61.44864897	['None']	['None']
128	297.90497	173.0087212	C6H5O6	5663473.437	17.44181804	['None']	['None']
129	207.95784	161.0087681	C5H5O6	6569929.991	33.76194845	['C3H5O2']	['C2O4']
130	302.78958	217.071281	C9H13O6	3995133.893	182.9709539	['C7H13O2', 'C8H13O4']	['C2O4', 'C1O2']
131	103.84796	169.0866309	C9H13O3	1900606.083	85.99634974	['None']	['None']
132	479.53207	312.0755323	C10H18N1O8S1	8717793.231	341.7938511	['None']	['None']
133	471.10135	294.0101392	C11H6N2O8	841024.0381	14.59434755	['None']	['None']
134	91.46571	127.0760348	C7H11O2	7387535.479	98.26197274	['None']	['None']
135	415.32758	279.0542471	C10H15O7S1	5790694.515	153.326978	['C7H5O3']	['C3H10O4S1']
136	499.0397	279.1270158	C12H23O5S1	2831559.647	199.9129247	['None']	['None']
137	141.06372	183.1022555	C10H15O3	3643963.082	147.3596691	['None']	['None']
138	63.07759	191.0557706	C7H11O6	5091726.99	274.0981234	['None']	['None']
139	207.95784	209.0088815	C9H5O6	15289991.92	382.9068765	['C7H5O2', 'C6H5O3', 'C6H5O1', 'C8H3O3', 'C8H5O4']	['C2O4', 'C3O3', 'C3O5', 'C1H2O3', 'C1O2']
140	293.04196	247.04573	C9H11O8	3760338.311	170.0078773	['C4H7O4', 'C4H3O4']	['C5H4O4', 'C5H8O4']
141	471.10135	294.0152985	C11H6N2O8	1039162.329	14.59434755	['None']	['None']
142	194.56996	383.0043957	C13H9N3O9S1	7681172.049	25.8894807	['C1H3O3S1', 'O3S1', 'C8H9O6']	['C12H6N3O6', 'C13H9N3O6', 'C5N3O3S1']
143	188.53558	165.018933	C8H5O4	11381572.52	190.0331979	['C7H5O2']	['C1O2']
144	154.44821	189.0400411	C7H9O6	4878649.242	63.31757331	['None']	['None']
145	228.63733	157.050095	C7H9O4	2311654.934	25.20281034	['None']	['None']
146	223.83508	239.022809	C7H11O7S1	3241445.05	57.30916245	['None']	['None']
147	256.51883	115.0396195	C5H7O3	5441576.633	32.1386782	['None']	['None']
148	306.4547	117.0552817	C5H9O3	6085741.616	46.59319335	['None']	['None']
149	296.68832	201.040123	C8H9O6	9257960.3	174.2379609	['C7H7O3']	['C1H2O3']
150	422.6122	310.0598725	C10H16N1O8S1	5556127.188	217.7461015	['N1O3', 'C7H5O2']	['C10H16O5S1', 'C3H11N1O6S1']
151	61.864346	203.0921256	C9H15O5	9351679.258	204.802633	['C3H5O2', 'C4H5O2', 'C4H5O4', 'C5H7O2', 'C5H5O2', 'C4H3O3', 'C5H7O5', 'C4H5O1', 'C6H9O4', 'C6H9O5', 'C6H7O5', 'C7H11O4']	['C6H10O3', 'C5H10O3', 'C5H10O1', 'C4H8O3', 'C4H10O3', 'C5H12O2', 'C4H8', 'C5H10O4', 'C3H6O1', 'C3H6', 'C3H8', 'C2H4O1']
152	207.95784	187.0244873	C7H7O6	6692645.122	91.5775449	['C6H5O3']	['C1H2O3']
153	527.05396	205.0139123	C10H5O5	9840997.293	249.2207372	['C8H5O1', 'C9H5O3']	['C2O4', 'C1O2']
154	38.036842	217.0714404	C9H13O6	6827613.866	54.49026234	['C4H7O2', 'C5H7O2', 'C5H7O3', 'C6H7O3']	['C5H6O4', 'C4H6O4', 'C4H6O3', 'C3H6O3']
155	484.3892	209.0849854	C8H17O4S1	14669858.39	205.6937679	['None']	['None']
156	399.44534	296.0441042	C9H14N1O8S1	1595335.205	12.54020956	['None']	['None']
157	387.18732	126.0192045	C5H4N1O3	13522707	126.0810818	['C4H4N1O1']	['C1O2']
158	546.6252	198.0040563	C7H4N1O6	6640383.105	224.6119827	['C6H3N1O3', 'C6H4N1O4']	['C1H1O3', 'C1O2']
159	249.20671	187.0244588	C7H7O6	6235920.531	37.35891797	['None']	['None']
160	87.76784	111.0447584	C6H7O2	3533727.138	38.55919154	['None']	['None']
161	217.74297	253.1443997	C14H21O4	4786597.758	127.2203423	['C6H7O2']	['C8H14O2']
162	345.59045	267.0543621	C9H15O7S1	4451963.711	312.6657397	['None']	['None']
163	250.42397	235.133764	C14H19O3	5372881.787	232.130028	['None']	['None']
164	134.86609	229.1079286	C11H17O5	3653437.199	177.7555739	['C4H7O2']	['C7H10O3']
165	468.69757	147.0294268	C5H7O5	6156421.863	36.11978387	['C4H5O1', 'C5H7O2']	['C1H2O4', 'O3']
166	268.7102	247.0458447	C9H11O8	1047944.575	15.34665915	['None']	['None']
167	93.940346	155.0709882	C8H11O3	1889948.013	47.60436722	['None']	['None']
168	440.8912	235.0642272	C9H15O5S1	6565569.113	133.892312	['C7H11O4', 'C5H7O5']	['C2H4O1S1', 'C4H8S1']
169	495.37796	189.0764813	C8H13O5	3820655.538	249.6950528	['C6H11O2']	['C2H2O3']
170	382.29034	281.0698239	C10H17O7S1	3191985.934	301.9382858	['C6H5O3S1', 'C7H5O5S1', 'C8H11O6']	['C4H12O4', 'C3H12O2', 'C2H6O1S1']
171	35.603344	215.0325279	C6H12O6Cl1	9114637.09	476.8548353	['C3H3O2', 'C2H3O2', 'C4H5O3', 'C3H5O3', 'C5H11O5', 'C4H7O4', 'C6H11O6']	['C3H9O4Cl1', 'C4H9O4Cl1', 'C2H7O3Cl1', 'C3H7O3Cl1', 'C1H1O1Cl1', 'C2H5O2Cl1', 'H1Cl1']
172	457.79108	117.0188272	C4H5O4	3475914.672	54.97692442	['None']	['None']
173	159.3346	147.0294642	C5H7O5	4033351.705	27.2468893	['None']	['None']
174	432.37982	117.018954	C4H5O4	1815344.756	11.23822771	['None']	['None']
175	138.58698	217.0714483	C9H13O6	2306561.217	45.97026477	['None']	['None']
176	420.19672	281.0335222	C9H13O8S1	5734350.66	98.78416009	['H1O3S1', 'C4H7O3', 'C3H5O1', 'C3H3O3']	['C9H12O5', 'C5H6O5S1', 'C6H8O7S1', 'C6H10O5S1']
177	448.10672	199.0243869	C8H7O6	3172774.848	87.15083043	['None']	['None']
178	38.036842	207.0507139	C7H11O7	17465576.37	250.8836487	['C3H5O2', 'C4H5O4', 'C4H3O3', 'C5H5O2', 'C6H7O4']	['C4H6O5', 'C3H6O3', 'C3H8O4', 'C2H6O5', 'C1H4O3']
179	517.28546	161.008812	C5H5O6	4093225.93	43.6974949	['None']	['None']
180	171.52797	217.071339	C9H13O6	6549344.032	95.80644957	['None']	['None']
181	84.057594	203.0922294	C9H15O5	4304519.296	158.4961781	['C8H11O2', 'C9H11O4', 'C7H13O2']	['C1H4O3', 'H4O1', 'C2H2O3']
182	82.81947	113.0240534	C5H5O3	4188612.448	37.44469412	['None']	['None']
183	456.58246	251.0956805	C10H19O5S1	778908.625	12.12710061	['None']	['None']
184	119.94884	203.0558693	C8H11O6	5643592.055	93.58951274	['C3H3O2', 'C6H9O1', 'C7H9O2', 'C8H11O2', 'C8H9O5']	['C5H8O4', 'C2H2O5', 'C1H2O4', 'O4', 'H2O1']
185	250.42397	225.0071358	C7H13O2S3	2989225.407	3.184781275	['None']	['None']
186	182.46959	189.0400643	C7H9O6	4912339.029	76.04753063	['C6H5O3', 'C5H9O2']	['C1H4O3', 'C2O4']
187	38.036842	146.0455634	C5H8N1O4	7759271.456	71.18437836	['C3H5O2', 'C4H5O2', 'C2H1O3', 'C4H5O4', 'C3H3O3', 'C5H7O4', 'C4H3O3']	['C2H3N1O2', 'C1H3N1O2', 'C3H7N1O1', 'C1H3N1', 'C2H5N1O1', 'H1N1', 'C1H5N1O1']
188	343.1422	281.0696718	C10H17O7S1	2721500.995	64.38602627	['None']	['None']
189	274.80048	281.0334675	C9H13O8S1	3397616.088	145.8123843	['None']	['None']
190	307.67572	297.0645196	C10H17O8S1	3197189.81	124.2502285	['None']	['None']
191	199.40146	173.0450807	C7H9O5	2325598.568	15.09341834	['None']	['None']
192	318.68045	157.0501625	C7H9O4	2393533.538	109.5082382	['None']	['None']
193	400.67233	237.0800285	C9H17O5S1	1625724.303	55.9800787	['None']	['None']
194	218.96234	267.1601848	C15H23O4	4699926.358	101.2039991	['C6H7O2']	['C9H16O2']
195	201.84209	157.0502198	C7H9O4	3940807.715	106.1978799	['None']	['None']
196	274.80048	209.0121496	C6H9O6S1	3573946.793	5.858794562	['None']	['None']
197	147.17134	330.022588	C12H10O11	2584687.923	19.16706786	['C6H7O5']	['C6H3O6']
198	257.7392	255.0179158	C13H5N1O5	3481140.34	12.0069724	['None']	['None']
199	294.2557	145.0137578	C5H5O5	3268579.602	114.8437397	['C3H5O2']	['C2O3']
200	437.27472	251.0593962	C9H15O6S1	2087819.921	44.45494874	['None']	['None']
201	422.6122	127.0396336	C6H7O3	5259521.71	53.57895112	['None']	['None']
202	175.18509	171.029497	C7H7O5	2307289.564	73.63941875	['None']	['None']
203	318.68045	211.0278171	C6H11O6S1	2625145.965	8.98805641	['None']	['None']
204	496.5987	241.9940815	C8H4N1O8	10488893.46	177.8620186	['C4H4N1', 'C6H4N1O4', 'C5H4N1O2']	['C4O8', 'C2O4', 'C3O6']
205	38.036842	129.0189181	C5H5O4	8236722.566	94.85242592	['C3H5O2', 'C4H5O4', 'C4H3O3', 'C5H5O2', 'C5H3O3']	['C2O2', 'C1', 'C1H2O1', 'O2', 'H2O1']
206	370.06934	277.973859	C11H3N2O5Cl1	584039.5132	2.566073062	['None']	['None']
207	495.37796	261.0616205	C10H13O8	3742261.845	51.67012098	['C8H13O5', 'C6H11O2']	['C2O3', 'C4H2O6']
208	200.62085	201.0764273	C9H13O5	2943414.701	102.5238452	['None']	['None']
209	87.76784	243.0873869	C12H19O1S2	2741688.593	4.901709093	['None']	['None']
210	628.2288	161.0087564	C5H5O6	4411289.248	38.794181	['None']	['None']
211	95.18297	157.086649	C8H13O3	2498639.546	58.62461526	['C4H5O2']	['C4H8O1']
212	38.036842	205.0714322	C8H13O6	4908479.259	227.7863797	['C4H3O3', 'C5H5O2', 'C4H5O1', 'C6H7O4']	['C4H10O3', 'C3H8O4', 'C4H8O5', 'C2H6O2']
213	474.70547	337.1323363	C14H25O7S1	4042743.238	49.58457336	['C8H13O4']	['C6H12O3S1']
214	89.00034	177.0400092	C6H9O6	2657545.973	3.676149349	['None']	['None']
215	412.8807	328.0341421	C10H18N1O5S3	4226179.436	4.085445491	['None']	['None']
216	469.8996	173.0814119	C8H13O4	2899796.371	62.37880056	['None']	['None']
217	366.39896	154.9982596	C6H3O5	4645918.145	40.38451709	['C3H3O2', 'C4H3O1']	['C3O3', 'C2O4']
218	324.80286	281.0698042	C10H17O7S1	2526361.416	30.26957973	['None']	['None']
219	38.036842	133.0501858	C5H9O4	5620496.315	45.52118648	['C3H5O2', 'C2H1O3', 'C4H5O4', 'C4H3O3']	['C2H4O2', 'C3H8O1', 'C1H4', 'C1H6O1']
220	304.0112	195.032674	C6H11O5S1	1623065.043	18.9621432	['None']	['None']
221	89.00034	375.1290649	C16H23O10	3779521.742	436.3225732	['C7H9O2', 'C8H11O5', 'C6H7O3']	['C9H14O8', 'C8H12O5', 'C10H16O7']
222	471.10135	294.0152985	C11H6N2O8	1039162.329	14.59434755	['None']	['None']
223	89.00034	250.0568132	C8H12N1O8	5068111.783	96.71055639	['C7H9O2', 'C8H11O5', 'C6H7O3']	['C1H3N1O6', 'H1N1O3', 'C2H5N1O5']
224	38.036842	191.0558077	C7H11O6	6695220.785	52.01198507	['C2H1O3', 'C4H5O4', 'C5H7O4', 'C4H3O3', 'C6H9O4']	['C5H10O3', 'C3H6O2', 'C2H4O2', 'C3H8O3', 'C1H2O2']
225	506.3417	195.0294983	C9H7O5	5565307.984	121.3809806	['C7H7O1']	['C2O4']
226	367.62396	193.0502659	C10H9O4	4091938.644	138.0563554	['C3H3O2', 'C9H9O2']	['C7H6O2', 'C1O2']
227	304.0112	225.043469	C7H13O6S1	3375823.89	158.410991	['None']	['None']
228	279.6662	157.0502608	C7H9O4	3015096.611	84.34371881	['None']	['None']
229	38.036842	215.0559255	C9H11O6	3139907.395	65.56516603	['C4H7O2', 'C2H1O3', 'C5H7O4', 'C5H7O2', 'C5H7O3', 'C6H7O3', 'C5H5O1', 'C6H9O4', 'C5H5O4']	['C5H4O4', 'C7H10O3', 'C4H4O2', 'C4H4O4', 'C4H4O3', 'C3H4O3', 'C4H6O5', 'C3H2O2', 'C4H6O2']
230	305.2337	131.0708315	C6H11O3	3320588.815	58.15667049	['None']	['None']
231	161.77696	161.0087311	C5H5O6	6465207.739	110.8782188	['None']	['None']
232	299.12457	267.0180016	C8H11O8S1	1768253.148	9.874459923	['None']	['None']
233	158.11147	233.0663868	C9H13O7	1086045.586	10.78543553	['None']	['None']
234	421.40396	165.0189527	C8H5O4	6567582.283	43.97726129	['C3H5O1', 'C3H3O3', 'C2H3O2', 'C2H1O3', 'C4H5O2', 'C7H5O2', 'C3H5O2', 'C3H3O2', 'C5H5O2']	['C5O3', 'C5H2O1', 'C6H2O2', 'C6H4O1', 'C4O2', 'C1O2', 'C5O2', 'C5H2O2', 'C3O2']
235	217.74297	217.0348999	C8H9O7	4133698.896	153.5278839	['C6H7O2']	['C2H2O5']
236	317.45544	241.0020373	C12H3N1O5	3104304.197	18.5798391	['None']	['None']
237	216.5241	127.0395896	C6H7O3	3658035.643	50.18168431	['None']	['None']
238	103.84796	167.0710491	C9H11O3	4526739.219	138.9819198	['None']	['None']
239	241.89821	175.0244134	C6H7O6	3375506.967	97.75629627	['C4H7O2']	['C2O4']
240	368.8467	271.2278188	C16H31O3	3124441.739	109.3122511	['C6H5O1']	['C10H26O2']
241	306.4547	237.0039331	C10H5O7	8112446.807	290.2438591	['C8H5O3']	['C2O4']
242	247.98772	173.0451621	C7H9O5	2567964.303	42.99892539	['None']	['None']
243	193.36446	297.0279616	C9H13O9S1	3740078.461	31.75439496	['C8H9O6', 'C7H9O4']	['C1H4O3S1', 'C2H4O5S1']
244	201.84209	159.0294575	C6H7O5	3370909.219	50.99880853	['None']	['None']
245	472.30222	362.0528193	C16H12N1O9	680007.6631	8.861950137	['None']	['None']
246	603.92957	225.9989402	C8H4N1O7	3379388.051	147.459405	['None']	['None']
247	182.46959	145.0502101	C6H9O4	3782635.545	52.75853264	['C6H5O3', 'C5H9O2']	['H4O1', 'C1O2']
248	266.27658	161.0451604	C6H9O5	3248593.499	43.2200456	['C5H7O5']	['C1H2']
249	455.37372	351.1478414	C15H27O7S1	1878511.966	100.3930527	['C10H7O3S1', 'C8H7O2']	['C5H20O4', 'C7H20O5S1']
250	87.76784	245.0665848	C10H13O7	1540619.331	37.26236336	['None']	['None']
251	61.864346	141.0552998	C7H9O3	4213609.238	80.44029112	['C5H5O2', 'C4H7O1', 'C4H5O1', 'C7H7O2']	['C2H4O1', 'C3H2O2', 'C3H4O2', 'H2O1']
252	422.6122	200.9860379	C7H5O5S1	4344402.391	139.8505603	['C7H5O2']	['O3S1']
253	437.27472	253.0749893	C9H17O6S1	3117500.014	114.4056383	['None']	['None']
254	312.56308	209.0485623	C7H13O5S1	1688681.442	161.2844445	['C4H7O1']	['C3H6O4S1']
255	457.79108	173.0451236	C7H9O5	3227828.173	2.259703637	['None']	['None']
256	505.13046	294.0127908	C11H6N2O8	1055383.942	2.04866111	['N1O3']	['C11H6N1O5']
257	74.15959	145.0138447	C5H5O5	6197275.42	54.54340458	['None']	['None']
258	471.10135	203.0557646	C8H11O6	1831211.895	30.69820776	['None']	['None']
259	442.0952	253.0384783	C8H13O7S1	3340998.929	82.82748602	['None']	['None']
260	180.04271	217.0349224	C8H9O7	2635668.551	58.63542927	['C2H3O3']	['C6H6O4']
261	279.6662	283.0490923	C9H15O8S1	2405544.576	77.99720316	['None']	['None']
262	502.70007	326.0911608	C11H20N1O8S1	4187959.153	224.1619289	['None']	['None']
263	312.56308	191.0194004	C6H7O7	5934554.375	16.42851461	['None']	['None']
264	205.51071	187.0608294	C8H11O5	2102154.99	37.05942401	['None']	['None']
265	293.04196	281.033399	C9H13O8S1	2862875.894	135.6499661	['None']	['None']
266	393.31958	297.0282252	C9H13O9S1	2414825.46	117.6688405	['C9H13O6']	['O3S1']
267	173.96822	141.0552178	C7H9O3	1772487.533	34.16654472	['None']	['None']
268	348.04095	209.048535	C7H13O5S1	1452742.443	38.32635779	['None']	['None']
269	71.69509	155.0345721	C7H7O4	1712803.788	80.56569361	['None']	['None']
270	171.52797	269.1393668	C14H21O5	2417198.541	195.5825006	['None']	['None']
271	103.84796	257.1030636	C12H17O6	1664773.775	88.80042387	['None']	['None']
272	306.4547	173.045047	C7H9O5	2093776.168	63.65913087	['None']	['None']
273	456.58246	295.1216436	C12H23O6S1	1695820.786	114.8650806	['None']	['None']
274	354.15372	165.0188976	C8H5O4	6510620.827	195.4998064	['C7H5O2']	['C1O2']
275	505.13046	294.0127908	C11H6N2O8	1055383.942	2.04866111	['N1O3']	['C11H6N1O5']
276	286.96234	175.0242947	C6H7O6	2339093.02	22.61328323	['None']	['None']
277	144.75233	231.0869486	C10H15O6	1445178.852	56.07051811	['None']	['None']
278	67.994095	133.0501158	C5H9O4	2153976.146	9.233009793	['None']	['None']
279	129.89546	135.0447202	C8H7O2	2335569.443	77.54311902	['None']	['None']
280	301.5672	173.0814139	C8H13O4	1828180.209	95.79098575	['C7H13O2', 'C7H11O1', 'C7H9O1']	['C1O2', 'C1H2O3', 'C1H4O3']
281	519.71783	239.0594173	C8H15O6S1	1086782.174	13.13108498	['None']	['None']
282	473.50308	355.285094	C21H39O4	9441145.695	341.8303395	['C15H21O3', 'C14H21O1', 'C8H13O4']	['C6H18O1', 'C7H18O3', 'C13H26']
283	262.61932	269.0335232	C8H13O8S1	1872388.762	23.47780875	['C3H5O3', 'C6H7O2']	['C5H8O5S1', 'C2H6O6S1']
284	438.4831	117.0551974	C5H9O3	3996414.772	14.53891547	['None']	['None']
285	420.19672	213.9635482	C7H4N1O3S2	5464914.914	86.23937891	['O3S1', 'H1O3S1', 'C3H3O3', 'C2H1O3', 'C2H3O2', 'C3H3O2', 'C7H4N1S1']	['C7H4N1S1', 'C7H3N1S1', 'C4H1N1S2', 'C5H3N1S2', 'C5H1N1O1S2', 'C4H1N1O1S2', 'O3S1']
286	226.24196	201.0401256	C8H9O6	2418683.432	5.713866421	['None']	['None']
287	382.29034	253.0749059	C9H17O6S1	2440969.531	65.83652324	['C6H5O3S1', 'C7H5O5S1', 'C8H11O6']	['C3H12O3', 'C2H12O1', 'C1H6S1']
288	260.17984	203.0193783	C7H7O7	4389960.577	110.7227539	['C5H5O2']	['C2H2O5']
289	475.90958	195.0294794	C9H7O5	3708418.809	79.8053366	['None']	['None']
290	363.9496	223.0640451	C8H15O5S1	1027620.637	16.71233448	['None']	['None']
291	625.80225	267.0178897	C8H11O8S1	1278668.667	15.25505274	['None']	['None']
292	161.77696	231.0871129	C10H15O6	1462507.377	15.56593781	['None']	['None']
293	527.05396	223.1004156	C9H19O4S1	1317783.687	14.31139874	['None']	['None']
294	394.54697	199.0243676	C8H7O6	4196666.346	204.4908611	['C6H7O2']	['C2O4']
295	466.29108	189.0763657	C8H13O5	1852683.446	15.92656291	['None']	['None']
296	178.83022	179.0345821	C9H7O4	2490163.762	105.39148	['None']	['None']
297	257.7392	241.0384579	C7H13O7S1	1855933.667	27.2833829	['None']	['None']
298	437.27472	309.1010742	C12H21O7S1	2038297.238	183.0148391	['C5H5O3']	['C7H16O4S1']
299	119.94884	187.0244851	C7H7O6	2824961.042	119.6765216	['None']	['None']
300	385.96222	193.0501619	C10H9O4	2622930.824	98.71546615	['None']	['None']
301	233.42322	203.0556772	C8H11O6	2523587.451	7.988446268	['None']	['None']
302	350.48782	173.081577	C8H13O4	2719856.035	139.0344729	['C7H11O3']	['C1H2O1']
303	421.40396	173.0451295	C7H9O5	3660299.612	76.74476998	['C3H5O1', 'C3H3O3', 'C2H3O2', 'C4H5O2', 'C3H5O2', 'C3H3O2', 'C5H7O1', 'C5H5O2']	['C4H4O4', 'C4H6O2', 'C5H6O3', 'C3H4O3', 'C4H4O3', 'C4H6O3', 'C2H2O4', 'C2H4O3']
304	340.69446	207.0296053	C10H7O5	6596037.711	111.8048744	['C8H7O1', 'C9H7O3']	['C2O4', 'C1O2']
305	359.04846	227.0226449	C12H5N1O4	2520285.097	5.901686865	['None']	['None']
306	263.8387	229.1441665	C12H21O4	2746762.36	88.98339496	['None']	['None']
307	152.0136	219.0504107	C8H11O7	1247931.503	14.83108692	['None']	['None']
308	425.03983	326.0551305	C10H16N1O9S1	1755672.928	8.490118082	['None']	['None']
309	352.93057	131.0708208	C6H11O3	2195908.527	115.8068989	['None']	['None']
310	169.08809	157.0137459	C6H5O5	3154302.68	32.10487823	['C6H4O2', 'C4H3O2', 'C4H5O3', 'C5H5O4']	['H1O3', 'C2H2O3', 'C2O2', 'C1O1']
311	268.7102	267.0180672	C8H11O8S1	2233919.962	24.08531227	['O3S1', 'C1H3O3S1', 'C2H3O5S1', 'C8H11O5']	['C8H11O5', 'C7H8O5', 'C6H8O3', 'O3S1']
312	701.0455	367.35777	C24H47O2	3424195.691	481.6193468	['None']	['None']
313	371.29047	284.0080372	C8H14N1O4S3	2391233.148	3.493370736	['C3H5O4']	['C5H9N1S3']
314	297.90497	279.0540889	C10H15O7S1	1730434.701	69.1403211	['None']	['None']
315	480.74472	263.0594644	C10H15O6S1	1001176.136	16.71975217	['None']	['None']
316	398.22147	207.0658894	C11H11O4	2155240.164	147.6881136	['None']	['None']
317	475.90958	189.0400988	C7H9O6	2124578.604	23.65673793	['None']	['None']
318	486.8262	225.0435273	C7H13O6S1	941056.8334	15.80704727	['None']	['None']
319	283.30545	231.0507831	C9H11O7	2453648.555	54.69777737	['None']	['None']
320	319.90445	219.0506559	C8H11O7	3784978.187	90.16823033	['None']	['None']
321	467.49484	327.290228	C20H39O3	6201804.68	221.406221	['C8H13O1']	['C12H26O2']
322	283.30545	217.0348167	C8H9O7	2296910.791	37.4417757	['None']	['None']
323	141.06372	171.1022045	C9H15O3	990016.7928	37.73831838	['None']	['None']
324	557.6173	251.132102	C11H23O4S1	912028.5997	55.34676467	['None']	['None']
325	394.54697	262.1446215	C15H20N1O3	982694.2015	65.24508393	['C4H4N1']	['C11H16O3']
326	273.5821	295.0490281	C10H15O8S1	3171928.089	149.0538289	['O4S1']	['C10H15O4']
327	212.85622	173.1178051	C9H17O3	1502091.2	101.3224734	['None']	['None']
328	273.5821	297.0282359	C9H13O9S1	1842178.819	86.93201822	['O4S1']	['C9H13O5']
329	594.18396	279.163149	C13H27O4S1	1261082.813	43.51112534	['None']	['None']
330	55.617218	245.0665474	C10H13O7	950733.1123	2.929959735	['None']	['None']
331	159.3346	241.1079242	C12H17O5	1816817.223	53.9973342	['None']	['None']
332	260.17984	166.0506234	C8H8N1O3	1329062.494	35.99843374	['None']	['None']
333	254.07784	181.0140309	C8H5O5	6059052.037	135.448054	['C6H5O1', 'C7H5O3']	['C2O4', 'C1O2']
334	318.68045	171.0659368	C8H11O4	745079.6865	9.165545811	['None']	['None']
335	573.4641	258.004486	C12H4N1O6	4214520.948	88.3509348	['None']	['None']
336	396.9946	233.0485538	C9H13O5S1	513097.708	49.56621912	['None']	['None']
337	297.90497	281.0698213	C10H17O7S1	1225846.385	6.073187842	['None']	['None']
338	116.221466	205.0349876	C7H9O7	1758792.68	61.18613063	['None']	['None']
339	472.30222	157.1228744	C9H17O2	2178912.445	38.32735814	['C8H13O1', 'C4H7O2']	['C1H4O1', 'C5H10']
340	215.30446	229.0713351	C10H13O6	1548941.268	38.50585319	['None']	['None']
341	124.92384	141.0916702	C8H13O2	1537000.982	60.02317891	['None']	['None']
342	348.04095	231.0507419	C9H11O7	1722028.27	95.11425352	['None']	['None']
343	339.46945	265.0388024	C9H13O7S1	2122033.783	86.18339618	['None']	['None']
344	118.70671	241.1080287	C12H17O5	1368757.59	94.82074439	['None']	['None']
345	178.83022	229.0714274	C10H13O6	1159743.518	28.32899536	['None']	['None']
346	276.01883	231.08709	C10H15O6	1723490.381	74.86896938	['C5H3O3', 'C5H7O2']	['C5H12O3', 'C5H8O4']
347	177.61621	243.1234469	C12H19O5	865701.1987	17.26152805	['None']	['None']
348	584.42834	196.0247667	C8H6N1O5	1349990.51	27.59596063	['None']	['None']
349	317.45544	243.1964229	C14H27O3	2066105.574	116.3341068	['None']	['None']
350	404.33508	253.075053	C9H17O6S1	1589608.372	15.39520732	['None']	['None']
351	285.74323	285.2069532	C16H29O4	2054508.92	109.8346761	['None']	['None']
352	439.6877	189.0399622	C7H9O6	1930836.949	11.14193329	['None']	['None']
353	468.69757	316.212484	C16H30N1O5	1989317.724	87.1694359	['C5H7O1', 'C8H13O1']	['C11H23N1O4', 'C8H17N1O4']
354	285.74323	237.0070608	C7H9O7S1	1465274.497	37.90319189	['C5H9O1', 'C5H7O5S1']	['C2O6S1', 'C2H2O2']
355	343.1422	239.0590826	C8H15O6S1	1003881.417	64.85249945	['None']	['None']
356	71.69509	217.1077039	C10H17O5	1040083.647	46.23843901	['None']	['None']
357	307.67572	187.0607787	C8H11O5	1124608.489	28.88548588	['None']	['None']
358	420.19672	267.0908402	C10H19O6S1	2460360.553	44.00391811	['O3S1', 'H1O3S1', 'C4H7O3', 'C3H5O1', 'C3H3O3', 'C2H1O3', 'C3H3O2', 'C5H7O1', 'C4H7O2']	['C10H19O3', 'C10H18O3', 'C6H12O3S1', 'C7H14O5S1', 'C7H16O3S1', 'C8H18O3S1', 'C7H16O4S1', 'C5H12O5S1', 'C6H12O4S1']
359	467.49484	231.051027	C9H11O7	2141089.456	44.50717038	['C3H3O3', 'C3H5O2', 'C5H7O2']	['C6H8O4', 'C6H6O5', 'C4H4O5']
360	278.45184	187.0607207	C8H11O5	963217.3896	30.7558894	['None']	['None']
361	38.036842	247.0822615	C10H15O7	1944994.979	159.4628247	['C3H5O2', 'C4H5O2', 'C2H1O3', 'C3H3O3', 'C5H7O4', 'C4H3O3', 'C5H5O2', 'C4H5O1', 'C6H7O3', 'C5H5O1', 'C6H7O4']	['C7H10O5', 'C6H10O5', 'C8H14O4', 'C7H12O4', 'C5H8O3', 'C6H12O4', 'C5H10O5', 'C6H10O6', 'C4H8O4', 'C5H10O6', 'C4H8O3']
362	38.036842	203.0921477	C9H15O5	2810716.514	114.529183	['C3H5O2', 'C2H1O3', 'C4H5O4', 'C5H7O4', 'C5H7O2', 'C4H3O3', 'C6H7O3', 'C5H5O1', 'C6H9O4', 'C5H5O4']	['C6H10O3', 'C7H14O2', 'C5H10O1', 'C4H8O1', 'C4H8O3', 'C5H12O2', 'C3H8O2', 'C4H10O4', 'C3H6O1', 'C4H10O1']
363	412.8807	185.0814657	C9H13O4	835253.9082	19.85400028	['None']	['None']
364	215.30446	231.0871831	C10H15O6	568622.0239	13.36696647	['None']	['None']
365	433.60657	198.9881744	C7H3O7	3160543.002	160.1656858	['C4H3O1']	['C3O6']
366	350.48782	247.0279159	C9H11O6S1	1527459.07	44.59566776	['C9H11O3', 'C2H1S1']	['O3S1', 'C7H10O6']
367	158.11147	285.0741966	C14H11N3O4	1220705.968	17.39397875	['None']	['None']
368	306.4547	283.1911149	C16H27O4	1412993.733	89.73903358	['C8H5O3']	['C8H22O1']
369	100.14397	217.1078073	C10H17O5	1069648.597	7.417938373	['None']	['None']
370	357.8237	249.0800536	C10H17O5S1	1197330.172	54.15888795	['C2H3O3S1']	['C8H14O2']
371	516.0708	223.1004433	C9H19O4S1	842933.5327	21.94405656	['None']	['None']
372	190.95221	303.0384298	C9H19O5S3	2937831.277	22.75255558	['None']	['None']
373	311.34134	201.0765124	C9H13O5	1405113.796	103.9402129	['None']	['None']
374	36.819347	175.0244433	C6H7O6	5631157.393	25.57756638	['C3H5O2', 'C2H3O2', 'C4H5O2', 'C3H3O2', 'C4H5O3', 'C2H1O3', 'C4H7O2', 'C4H5O4', 'C3H3O3', 'C5H7O4', 'C5H7O5', 'C5H7O2', 'C5H7O3', 'C4H3O3', 'C5H7O1', 'C5H5O3', 'C4H5O1', 'C3H5O1', 'C5H5O2', 'C2H3O3', 'C6H7O2', 'C4H7O1', 'C6H7O3', 'C4H7O4', 'C4H3O2', 'C5H5O4', 'C5H5O1', 'C6H7O4', 'C6H7O1', 'C5H3O3', 'C6H5O2']	['C3H2O4', 'C4H4O4', 'C2H2O4', 'C3H4O4', 'C2H2O3', 'C4H6O3', 'C2O4', 'C2H2O2', 'C3H4O3', 'C1O2', 'C1O1', 'C1O4', 'C1O3', 'C2H4O3', 'C1O5', 'C1H2O3', 'C2H2O5', 'C3H2O5', 'C1H2O4', 'C4H4O3', 'O4', 'C2O5', 'O3', 'C2O2', 'C2H4O4', 'C1H2O2', 'C1H2O5', 'O2', 'O5', 'C1H4O3', 'H2O4']
375	508.76633	203.0559928	C8H11O6	1408063.28	11.15900338	['None']	['None']
376	131.13634	163.0397299	C9H7O3	2075552.363	142.0048684	['C8H7O1']	['C1O2']
377	133.62259	255.1235429	C13H19O5	1007623.352	19.21502132	['None']	['None']
378	469.8996	217.0349782	C8H9O7	1548153.982	13.75610832	['C3H5O2']	['C5H4O5']
379	471.10135	205.0350313	C7H9O7	1038493.2	4.606241981	['None']	['None']
380	547.8493	237.1163879	C10H21O4S1	1070758.362	72.57665107	['C8H5O2']	['C2H16O2S1']
381	225.04158	203.0193274	C7H7O7	1840010.318	10.445401	['None']	['None']
382	238.24959	187.1336176	C10H19O3	1460339.748	78.55264287	['None']	['None']
383	468.69757	113.0239524	C5H5O3	2597823.643	28.75978334	['C2H3O2', 'C4H5O1']	['C3H2O1', 'C1O2']
384	189.74434	351.1113543	C14H23O8S1	1261400.969	39.63006126	['None']	['None']
385	322.35483	215.0556791	C9H11O6	1862921.069	71.42472582	['C5H7O5']	['C4H4O1']
386	63.07759	233.1027095	C10H17O6	1301010.128	92.46369451	['None']	['None']
387	258.95947	185.0089109	C7H5O6	2156561.927	45.07166478	['C5H5O2']	['C2O4']
388	175.18509	248.0407438	C9H14N1O3S2	1053327.643	3.427692087	['None']	['None']
389	273.5821	251.0592774	C9H15O6S1	1132176.737	32.95618862	['None']	['None']
390	153.22972	193.0137633	C9H5O5	2337065.23	72.23538519	['None']	['None']
391	178.83022	193.0138482	C9H5O5	3555706.035	152.7837906	['None']	['None']
392	160.55621	229.0714052	C10H13O6	931602.9229	4.776367227	['None']	['None']
393	106.31784	219.0506731	C8H11O7	1175112.53	3.126211877	['None']	['None']
394	544.1791	387.1443914	C21H23O7	655606.897	61.48017326	['None']	['None']
395	451.7347	311.2223131	C18H31O4	606628.8743	39.71984274	['None']	['None']
396	234.62234	182.0091276	C7H4N1O5	1839706.479	23.04889215	['None']	['None']
397	437.27472	193.0138835	C9H5O5	4210011.683	92.70938779	['C5H5O3', 'C8H5O3']	['C4O2', 'C1O2']
398	414.10632	215.0017455	C8H7O5S1	1613483.715	58.09876956	['C7H7O3S1']	['C1O2']
399	124.92384	271.1187875	C13H19O6	933470.6907	57.84194953	['None']	['None']
400	117.46434	243.1236089	C12H19O5	1018752.597	71.22088633	['None']	['None']
401	747.53406	395.3891185	C26H51O2	2261916.781	322.63382	['None']	['None']
402	87.76784	229.1079471	C11H17O5	1429471.693	42.00161307	['None']	['None']
403	214.08145	199.0607934	C9H11O5	1225143.957	122.2917101	['None']	['None']
404	156.89021	271.1549745	C14H23O5	1173767.164	36.52580136	['None']	['None']
405	505.13046	379.042764	C16H15N2O5S2	687666.0044	81.08297623	['N1O3']	['C16H15N1O2S2']
406	474.70547	221.0848942	C9H17O4S1	633846.4399	7.311031275	['None']	['None']
407	420.19672	223.0643471	C8H15O5S1	1043411.402	51.15298638	['O3S1', 'H1O3S1', 'C4H7O3', 'C3H5O1', 'C3H3O3', 'C2H1O3', 'C2H3O2', 'O4S1', 'C4H5O2', 'C3H3O2', 'C5H7O1', 'C5H5O2', 'C4H7O2', 'C4H5O1']	['C8H15O2', 'C8H14O2', 'C4H8O2S1', 'C5H10O4S1', 'C5H12O2S1', 'C6H14O2S1', 'C6H12O3S1', 'C8H15O1', 'C4H10O3S1', 'C5H12O3S1', 'C3H8O4S1', 'C3H10O3S1', 'C4H8O3S1', 'C4H10O4S1']
408	350.48782	233.0486169	C9H13O5S1	1189283.326	26.49696491	['C9H11O3']	['H2O2S1']
409	372.50983	300.0025971	C13H4N2O7	1303440.373	2.746618055	['None']	['None']
410	217.74297	255.160042	C14H23O4	2630692.575	102.2652656	['C6H7O2']	['C8H16O2']
411	449.31158	210.0038977	C8H4N1O6	2373295.084	55.79426596	['None']	['None']
412	467.49484	203.0194251	C7H7O7	1492063.204	21.20979543	['C2H1O3', 'C3H3O3', 'C3H5O2', 'C4H5O2', 'C4H5O1', 'C5H7O2', 'C4H3O3']	['C5H6O4', 'C4H4O4', 'C4H2O5', 'C3H2O5', 'C3H2O6', 'C2O5', 'C3H4O4']
413	450.52182	155.1067698	C9H15O2	1404769.526	62.08821389	['None']	['None']
414	439.6877	221.0814579	C12H13O4	2155467.221	78.41923178	['C7H11O4', 'C6H9O2', 'C5H5O3']	['C5H2', 'C6H4O2', 'C7H8O1']
415	519.71783	340.107019	C12H22N1O8S1	1958952.143	84.15716588	['None']	['None']
416	467.49484	267.0907821	C10H19O6S1	1518938.017	48.14615115	['None']	['None']
417	252.85884	237.1493032	C14H21O3	1195922.921	53.72037341	['C3H5O1', 'C6H5O1']	['C11H16O2', 'C8H16O2']
418	272.36383	255.0541692	C8H15O7S1	1297031.234	22.57292789	['None']	['None']
419	299.12457	255.0542701	C8H15O7S1	1854426.458	86.08279381	['None']	['None']
420	616.08997	307.1944683	C15H31O4S1	1001180.246	44.19238989	['None']	['None']
421	35.603344	239.0769283	C8H15O8	1433089.998	98.44001288	['C3H3O2', 'C2H3O2', 'C4H5O3', 'C3H5O3', 'C6H13O6', 'C5H11O5', 'C5H5O3', 'C4H7O4', 'C4H3O2', 'C6H11O6', 'C6H9O5', 'C8H11O5']	['C5H12O6', 'C6H12O6', 'C4H10O5', 'C5H10O5', 'C2H2O2', 'C3H4O3', 'C3H10O5', 'C4H8O4', 'C4H12O6', 'C2H4O2', 'C2H6O3', 'H4O3']
422	467.49484	257.1756022	C14H25O4	1659471.703	58.30661339	['C8H13O1', 'C6H7O1']	['C6H12O3', 'C8H18O3']
423	204.28796	241.0022203	C12H3N1O5	3993581.143	13.41282338	['None']	['None']
424	421.40396	189.0400172	C7H9O6	1792825.74	79.8606521	['C3H3O3', 'C2H1O3', 'C4H5O2', 'C7H5O2', 'C3H5O2', 'C3H3O2', 'C5H7O1', 'C4H7O2', 'C5H5O2']	['C4H6O3', 'C5H8O3', 'C3H4O4', 'H4O4', 'C4H4O4', 'C4H6O4', 'C2H2O5', 'C3H2O4', 'C2H4O4']
425	373.7322	319.2275717	C20H31O3	1189458.166	57.12398726	['C14H21O2']	['C6H10O1']
426	614.87634	154.0142683	C6H4N1O4	646220.6514	16.55167078	['None']	['None']
427	575.90295	233.0202039	C10H5N2O5	1600266.435	66.30743293	['None']	['None']
428	467.49484	187.0244912	C7H7O6	1519434.908	18.64844264	['C2H1O3', 'C4H5O2', 'C4H5O1']	['C5H6O3', 'C3H2O4', 'C3H2O5']
429	290.6136	231.0142415	C8H7O8	837172.1289	29.40311558	['C4H3O4']	['C4H4O4']
430	243.11559	255.1601381	C14H23O4	1083128.569	9.11217972	['None']	['None']
431	318.68045	257.1755315	C14H25O4	1370990.221	95.77219061	['None']	['None']
432	467.49484	245.0299168	C9H9O8	1500521.333	26.71824062	['C5H7O2', 'C5H9O1']	['C4H2O6', 'C4O7']
433	223.83508	227.1282818	C12H19O4	926886.5547	57.50136748	['C4H5O3']	['C8H14O1']
434	61.864346	257.0278206	C14H9O3S1	1215762.568	38.12121316	['C3H5O2', 'C4H5O2', 'C5H7O2', 'C5H5O2', 'C4H3O3']	['C11H4O1S1', 'C10H4O1S1', 'C9H2O1S1', 'C9H4O1S1', 'C10H6S1']
435	506.3417	379.2156168	C18H35O6S1	2309816.451	244.1114712	['None']	['None']
436	421.40396	312.0389751	C10H18N1O4S3	1562083.502	2.774849434	['O3S1', 'H1O3S1', 'C3H5O1', 'C3H3O3', 'C4H7O3', 'C2H3O2', 'C2H1O3', 'O4S1', 'C4H5O2', 'C3H5O2', 'C3H3O2', 'C5H7O1']	['C10H18N1O1S2', 'C10H17N1O1S2', 'C7H13N1O3S3', 'C7H15N1O1S3', 'C6H11N1O1S3', 'C8H15N1O2S3', 'C8H17N1O1S3', 'C10H18N1S2', 'C6H13N1O2S3', 'C7H13N1O2S3', 'C7H15N1O2S3', 'C5H11N1O3S3']
437	111.266846	315.1081455	C14H19O8	906076.6387	69.47339769	['C6H9O2', 'C7H9O4']	['C8H10O6', 'C7H10O4']
438	187.32559	207.0295751	C10H7O5	2425142.117	107.8177889	['C4H3O3']	['C6H4O2']
439	318.68045	301.2014832	C16H29O5	1597255.676	88.169232	['None']	['None']
440	473.50308	340.033869	C16H8N2O7	1044363.295	2.364931032	['None']	['None']
441	405.5506	286.0235891	C13H6N2O6	878507.6797	4.008834216	['None']	['None']
442	343.1422	300.0387732	C14H8N2O6	1017578.738	4.244198126	['None']	['None']
443	306.4547	269.069954	C9H17O7S1	1037674.318	74.88415661	['C8H5O3']	['C1H12O4S1']
444	461.43497	213.0035327	C8H5O7	1782279.867	104.9779962	['None']	['None']
445	176.4017	241.1440371	C13H21O4	882913.9722	11.55646602	['None']	['None']
446	405.5506	225.0428433	C7H13O6S1	1158869.078	34.02704143	['C6H9O4', 'C5H7O2', 'C5H5O1', 'C6H7O3']	['C1H4O2S1', 'C2H6O4S1', 'C2H8O5S1', 'C1H6O3S1']
447	439.6877	203.0194234	C7H7O7	1460477.785	15.88967091	['None']	['None']
448	138.58698	213.1129594	C11H17O4	1246908.138	92.98198877	['None']	['None']
449	467.49484	179.0345901	C9H7O4	1968270.754	53.87084176	['None']	['None']
450	654.8878	339.3265675	C22H43O2	2773957.332	213.8307489	['None']	['None']
451	581.9922	363.1149387	C18H21N1O5S1	2165327.627	47.83275228	['None']	['None']
452	332.13757	283.0609348	C16H11O5	2012614.992	138.9742645	['None']	['None']
453	379.84595	243.1963628	C14H27O3	1412261.458	97.48946034	['C3H5O3']	['C11H22']
454	539.28784	307.1581017	C14H27O5S1	918005.7773	82.72480567	['None']	['None']
455	446.90457	373.0921902	C19H17O8	2894609.83	112.6046956	['C9H5O4']	['C10H12O4']
456	350.48782	330.0132323	C14H6N2O8	1057167.235	38.75421543	['None']	['None']
457	189.74434	207.0505831	C7H11O7	1506726.205	59.95351957	['C5H11O4']	['C2O3']
458	196.97922	297.064417	C10H17O8S1	1177694.604	13.3774308	['None']	['None']
459	474.70547	325.2745215	C20H37O3	1615349.809	106.5590963	['C7H11O2']	['C13H26O1']
460	581.9922	385.0968859	C17H21O8S1	2108681.187	87.89379223	['None']	['None']
461	225.04158	243.086891	C11H15O6	441642.3682	2.818040731	['None']	['None']
462	421.40396	205.0347836	C7H9O7	1570680.021	32.41220404	['C3H3O3', 'C2H3O2', 'C2H1O3', 'C4H5O2', 'C7H5O2', 'C3H5O2', 'C3H3O2', 'C5H7O1', 'C4H7O2', 'C5H5O2']	['C4H6O4', 'C5H6O5', 'C5H8O4', 'C3H4O5', 'H4O5', 'C4H4O5', 'C4H6O5', 'C2H2O6', 'C3H2O5', 'C2H4O5']
463	188.53558	257.1391185	C13H21O5	953814.6133	15.08748077	['None']	['None']
464	486.8262	371.0400365	C16H9N3O8	1269025.783	63.88235278	['None']	['None']
465	630.65405	210.0404928	C9H8N1O5	2456592.964	75.42120768	['C8H8N1O3']	['C1O2']
466	583.2101	212.0197339	C8H6N1O6	2023848.135	69.50080945	['None']	['None']
467	156.89021	227.1285159	C12H19O4	1236966.235	73.52311158	['None']	['None']
468	96.42322	221.0662881	C8H13O7	483529.9336	36.20186018	['None']	['None']
469	469.8996	235.0974056	C13H15O4	1451104.185	124.6795285	['None']	['None']
470	445.7027	297.2066772	C17H29O4	785267.4072	28.91381661	['None']	['None']
471	523.3832	225.9988959	C8H4N1O7	2242100.217	54.84309012	['None']	['None']
472	366.39896	285.2069254	C16H29O4	1068893.446	66.93078091	['None']	['None']
473	606.3612	327.9975854	C14H4N2O8	1117180.155	5.069542004	['None']	['None']
474	455.37372	311.0440214	C10H15O9S1	760043.3015	13.52505907	['None']	['None']
475	395.7702	198.0040442	C7H4N1O6	3401359.121	182.2250717	['C7H4N1', 'C4H4N1']	['O6', 'C3O6']
476	440.8912	209.0199966	C8H5N2O5	1698398.726	83.59123579	['None']	['None']
477	169.08809	249.0249856	C9H13O4S2	1963507.409	2.288346245	['C6H4O2', 'C5H7O2', 'C6H7O4']	['C3H9O2S2', 'C4H6O2S2', 'C3H6S2']
478	294.2557	241.1441595	C13H21O4	725445.7092	45.30968346	['None']	['None']
479	216.5241	247.0821336	C10H15O7	835809.3652	44.51885053	['C6H7O2']	['C4H8O5']
480	186.11421	247.0457902	C9H11O8	1073223.174	29.00050048	['None']	['None']
481	196.97922	197.1176348	C11H17O3	798262.334	18.08316487	['None']	['None']
482	299.12457	283.0854116	C10H19O7S1	878546.2769	6.437620694	['None']	['None']
483	217.74297	257.1391656	C13H21O5	1078139.464	13.39834545	['None']	['None']
484	235.82596	211.133476	C12H19O3	953875.8027	63.84779406	['None']	['None']
485	362.7241	311.0437518	C10H15O9S1	906057.3452	134.7158199	['C6H9O5']	['C4H6O4S1']
486	475.90958	241.0504398	C14H9O4	1987699.089	175.9219402	['None']	['None']
487	405.5506	265.0748001	C10H17O6S1	625276.4388	15.51627474	['None']	['None']
488	421.40396	217.0348218	C8H9O7	1634481.37	96.15983259	['C3H5O1', 'C3H3O3', 'C2H3O2', 'C2H1O3', 'C4H5O2', 'C7H5O2', 'C3H5O2', 'C3H3O2', 'C5H7O1', 'C5H5O2']	['C5H4O6', 'C5H6O4', 'C6H6O5', 'C6H8O4', 'C4H4O5', 'C1H4O5', 'C5H4O5', 'C5H6O5', 'C3H2O6', 'C3H4O5']
489	193.36446	283.0125113	C14H5N1O6	1248265.132	4.186292129	['None']	['None']
490	321.1292	233.0299794	C8H9O8	2500292.301	266.751767	['None']	['None']
491	421.40396	229.0350781	C9H9O7	2032961.34	61.36772816	['C3H5O1', 'C3H3O3', 'C2H3O2', 'C2H1O3', 'C4H5O2', 'C7H5O2', 'C3H5O2', 'C3H3O2', 'C5H7O1', 'C4H7O2', 'C5H5O2']	['C6H4O6', 'C6H6O4', 'C7H6O5', 'C7H8O4', 'C5H4O5', 'C2H4O5', 'C6H4O5', 'C6H6O5', 'C4H2O6', 'C5H2O5', 'C4H4O5']
492	584.42834	275.9146856	C7H3N1O6Br1	1221591.094	1082.442237	['None']	['None']
493	45.54259	263.1136729	C11H19O7	769856.9263	41.99672608	['None']	['None']
494	420.19672	283.0492951	C9H15O8S1	922952.0178	12.27175719	['C4H7O3']	['C5H8O5S1']
495	241.89821	257.1758213	C14H25O4	877439.1887	38.66569409	['None']	['None']
496	225.04158	257.1753425	C14H25O4	1191778.562	76.84888391	['None']	['None']
497	263.8387	225.1491795	C13H21O3	1208688.809	97.34098039	['None']	['None']
498	351.70847	237.0599643	C8H13O8	804470.1992	39.72056832	['None']	['None']
499	349.2646	305.2115258	C19H29O3	414832.8086	16.35883219	['C9H11O3']	['C10H18']
500	345.59045	283.191364	C16H27O4	732037.5636	6.068548616	['None']	['None']
501	562.4998	219.0293925	C11H7O5	1242868.271	142.9635955	['C9H7O1']	['C2O4']
502	241.89821	133.08658	C6H13O3	17181132.22	135.947142	['C5H9O2']	['C1H4O1']
503	480.74472	309.1375449	C13H25O6S1	1009096.056	16.87903225	['None']	['None']
504	531.9466	224.0197015	C9H6N1O6	2019094.002	51.54947192	['None']	['None']
505	384.73685	269.2121993	C16H29O3	745737.8311	22.02724747	['None']	['None']
506	343.1422	271.1914054	C15H27O4	930170.5371	73.38957395	['None']	['None']
507	206.73396	243.0871004	C11H15O6	840610.9706	15.02168307	['None']	['None']
508	474.70547	317.0661676	C16H13O7	1213315.549	11.82233033	['C8H13O4', 'C7H11O2']	['C8O3', 'C9H2O5']
509	359.04846	225.0433836	C7H13O6S1	728609.3902	28.16852939	['None']	['None']
510	439.6877	190.9983916	C9H3O5	1502554.867	97.59863546	['None']	['None']
511	61.864346	174.0402982	C6H8N1O5	1854730.049	43.16303668	['C3H5O2', 'C4H5O2', 'C4H5O4', 'C4H5O3', 'C4H3O3', 'C5H7O5', 'C4H3O2']	['C3H3N1O3', 'C2H3N1O3', 'C2H3N1O1', 'C2H3N1O2', 'C2H5N1O2', 'C1H1N1', 'C2H5N1O3']
512	536.8407	351.1841286	C16H31O6S1	887316.5713	18.12053265	['None']	['None']
513	472.30222	311.2588409	C19H35O3	1431492.152	23.75480389	['C5H7O1', 'C8H13O1']	['C14H28O2', 'C11H22O2']
514	148.37772	318.0228819	C11H10O11	905299.7368	13.70086593	['None']	['None']
515	257.7392	271.1915625	C15H27O4	934081.6504	102.2971095	['None']	['None']
516	323.57782	267.1600875	C15H23O4	368969.7504	15.09571281	['None']	['None']
517	405.5506	224.9737544	C8H3N1O5S1	1260755.74	20.67008883	['None']	['None']
518	260.17984	273.1706662	C14H25O5	1226421.826	45.26754127	['None']	['None']
519	467.49484	281.1061253	C11H21O6S1	570751.4849	20.95344426	['None']	['None']
520	466.29108	389.0505709	C18H13O10	1382562.353	3.152616764	['None']	['None']
521	471.10135	199.1337387	C11H19O3	962049.064	19.64530407	['C6H9O1']	['C5H10O2']
522	439.6877	199.042877	C9H11O3S1	2195399.787	40.3888419	['C6H9O2']	['C3H2O1S1']
523	222.6217	229.0350446	C9H9O7	947790.0811	5.349383196	['None']	['None']
524	63.07759	261.0616858	C10H13O8	1074508.336	35.81489099	['C5H5O2', 'C5H9O1']	['C5H8O6', 'C5H4O7']
525	442.0952	384.0963148	C13H22N1O10S1	748519.5764	8.838662167	['None']	['None']
526	542.9557	281.0696673	C10H17O7S1	439460.7109	17.1614184	['None']	['None']
527	203.0631	237.0766431	C12H13O5	694695.1855	57.7213707	['None']	['None']
528	421.40396	370.0811375	C12H20N1O10S1	591559.6621	8.448519853	['None']	['None']
529	282.09158	259.0459841	C10H11O8	637220.2881	4.01802302	['None']	['None']
530	454.16272	341.2693595	C20H37O4	1630530.04	91.13645775	['None']	['None']
531	290.6136	287.1860245	C15H27O5	1142651.379	126.5493901	['C3H3O2', 'C4H3O4']	['C12H24O3', 'C11H24O1']
532	388.4126	223.0245236	C10H7O6	1606534.513	68.00382129	['None']	['None']
533	481.9577	279.2326915	C18H31O2	633348.2251	48.95724606	['None']	['None']
534	323.57782	249.1494035	C15H21O3	687152.6606	57.79004986	['None']	['None']
535	404.33508	323.1166001	C13H23O7S1	631355.8606	7.896731203	['None']	['None']
536	137.34734	254.1397959	C13H20N1O4	902831.5531	70.65719645	['None']	['None']
537	344.36646	257.2121262	C15H29O3	610409.4424	75.13448674	['None']	['None']
538	35.603344	271.1033277	C9H19O9	918547.0183	37.70924133	['C3H3O2', 'C2H3O2', 'C4H5O3', 'C3H5O3', 'C6H13O6', 'C5H11O5', 'C4H7O4', 'C6H11O6']	['C6H16O7', 'C7H16O7', 'C5H14O6', 'C6H14O6', 'C3H6O3', 'C4H8O4', 'C5H12O5', 'C3H8O3']
539	409.20422	311.0436504	C10H15O9S1	411093.0383	10.53728867	['None']	['None']
540	291.82745	201.1491287	C11H21O3	726368.354	19.41355532	['None']	['None']
541	142.30046	308.0981742	C11H18N1O9	630582.762	12.51790067	['None']	['None']
542	267.4937	273.2071775	C15H29O4	658011.1013	38.55511387	['None']	['None']
543	63.07759	291.108045	C12H19O8	839001.1943	101.9383644	['C3H5O3', 'C5H5O2', 'C5H9O1']	['C9H14O5', 'C7H14O6', 'C7H10O7']
544	63.07759	275.0772736	C11H15O8	586932.3096	28.57014379	['C5H5O2']	['C6H10O6']
545	301.5672	251.1649405	C15H23O3	326288.0869	9.909940914	['None']	['None']
546	241.89821	283.1550129	C15H23O5	599719.6357	10.34013518	['None']	['None']
547	466.29108	384.0962406	C13H22N1O10S1	646737.5347	3.716111336	['None']	['None']
548	322.35483	253.0505737	C15H9O4	724167.3657	33.99242247	['None']	['None']
549	188.53558	312.9900542	C11H7N1O8S1	4017385.082	6.036462589	['H1O4S1']	['C11H6N1O4']
550	319.90445	304.1761794	C14H26N1O6	1089184.68	59.51345863	['None']	['None']
551	269.92935	287.2226525	C16H31O4	580734.1873	22.00821686	['None']	['None']
552	365.17572	332.2075691	C16H30N1O6	995440.4063	3.77259471	['None']	['None']
553	278.45184	220.1337983	C13H18N1O2	709467.4072	37.89015846	['None']	['None']
554	468.69757	283.2276228	C17H31O3	1233360.593	92.25634641	['None']	['None']
555	249.20671	271.1549383	C14H23O5	728963.4268	47.1624392	['C14H19O3']	['H4O2']
556	195.77434	311.0434294	C10H15O9S1	731621.1536	17.36184441	['C1H3O3S1', 'O3S1']	['C9H12O6', 'C10H15O6']
557	211.63109	259.1912114	C14H27O4	734321.5342	67.91447937	['None']	['None']
558	511.1992	355.3215261	C22H43O3	2346038.643	84.66695462	['None']	['None']
559	456.58246	277.2169627	C18H29O2	1134420.27	93.85681378	['C10H7O1']	['C8H22O1']
560	352.93057	333.0315222	C15H11N1O6S1	711385.7041	50.53473571	['C8H5O4', 'C5H9O4S1']	['C7H6N1O2S1', 'C10H2N1O2']
561	420.19672	309.1010078	C12H21O7S1	679461.0925	8.616719431	['C4H7O3', 'C3H5O1']	['C8H14O4S1', 'C9H16O6S1']
562	698.6036	257.1756137	C14H25O4	822416.7085	89.30861832	['C12H23O1']	['C2H2O3']
563	312.56308	295.0854746	C11H19O7S1	469625.7349	6.541332848	['None']	['None']
564	357.8237	172.9909859	C6H5O4S1	1157149.353	29.62386683	['C2H3O3S1']	['C4H2O1']
565	395.7702	261.0438453	C10H13O6S1	547081.2695	30.05409736	['C8H5O3']	['C2H8O3S1']
566	258.95947	245.1027989	C11H17O6	658924.1343	18.88414351	['None']	['None']
567	495.37796	369.3006277	C22H41O4	2216065.065	312.689398	['C6H11O2']	['C16H30O2']
568	323.57782	323.2221093	C19H31O4	433931.7297	32.19001389	['C6H5O1', 'C8H5O2']	['C13H26O3', 'C11H26O2']
569	440.8912	313.2384758	C18H33O4	726377.7783	24.51996376	['None']	['None']
570	475.90958	315.0905328	C14H19O6S1	2268562.055	190.4551065	['C14H19O3']	['O3S1']
571	677.9052	353.3421995	C23H45O2	1389500.25	56.87311487	['None']	['None']
572	494.15707	363.1116772	C16H27O3S3	889951.6831	101.863486	['C6H11O2']	['C10H16O1S3']
573	352.93057	229.1807391	C13H25O3	706830.7017	77.4315471	['C7H5O2']	['C6H20O1']
574	324.80286	329.2325043	C18H33O5	434642.5957	27.61182504	['None']	['None']
575	552.7398	377.1997992	C18H33O6S1	509883.5066	8.098413092	['None']	['None']
576	421.40396	245.1027585	C11H17O6	479535.4453	16.20453937	['C2H3O2']	['C9H14O4']
577	472.30222	365.2112462	C24H29O3	963592.8999	5.742144231	['C15H21O3', 'C14H21O1', 'C15H29O2', 'C8H13O1']	['C9H8', 'C10H8O2', 'C9O1', 'C16H16O2']
578	469.8996	323.2589891	C20H35O3	975622.7075	9.648591217	['C15H29O2', 'C16H29O2']	['C5H6O1', 'C4H6O1']
579	217.74297	330.1556264	C15H24N1O7	418866.5051	2.652373121	['C6H7O2', 'C14H23O4']	['C9H17N1O5', 'C1H1N1O3']
580	551.5197	323.152998	C14H27O6S1	256907.5074	13.69556612	['None']	['None']
581	265.0576	205.0138619	C10H5O5	817659.6414	32.76515617	['None']	['None']
582	468.69757	339.2540573	C20H35O4	387582.5059	3.500517627	['None']	['None']
583	241.89821	205.0714316	C8H13O6	4407907.803	129.4884461	['C6H13O3', 'C5H9O2']	['C2O3', 'C3H4O4']
584	468.69757	263.1323689	C12H23O4S1	402959.0508	6.259014666	['C8H13O1']	['C4H10O3S1']
585	196.97922	389.0675925	C17H15N3O6S1	330537.5833	5.270432711	['None']	['None']
586	91.46571	359.1341085	C16H23O9	388814.7832	8.490126179	['None']	['None']
587	261.3992	321.2063636	C19H29O4	354411.1548	57.39366157	['C3H5O3']	['C16H24O1']
588	698.6036	229.1807933	C13H25O3	289329.7456	17.28805605	['C12H23O1']	['C1H2O2']
589	439.6877	313.2742767	C19H37O3	639919.5648	69.41058257	['C6H9O2', 'C5H5O3']	['C13H28O1', 'C14H32']
590	676.368	325.1840641	C18H29O3S1	4329959.799	208.2877432	['None']	['None']
591	421.40396	349.1318244	C15H25O7S1	587066.959	14.12066263	['O3S1', 'H1O3S1', 'C2H3O2', 'C2H1O3', 'O4S1', 'C4H5O2', 'C7H5O2', 'C3H5O2', 'C3H3O2', 'C5H7O1']	['C15H25O4', 'C15H24O4', 'C13H22O5S1', 'C13H24O4S1', 'C15H25O3', 'C11H20O5S1', 'C8H20O5S1', 'C12H20O5S1', 'C12H22O5S1', 'C10H18O6S1']
592	305.2337	353.2329845	C20H33O5	216108.2349	9.732696592	['C8H5O3', 'C9H5O5']	['C12H28O2', 'C11H28']
593	194.56996	341.0548704	C11H17O10S1	458682.9064	10.99913775	['C1H3O3S1', 'O3S1']	['C10H14O7', 'C11H17O7']
594	421.40396	365.1271821	C15H25O8S1	401822.7495	10.42614752	['O3S1', 'H1O3S1', 'C2H3O2', 'C4H5O2', 'C7H5O2', 'C3H3O2', 'C5H7O1']	['C15H25O5', 'C15H24O5', 'C13H22O6S1', 'C11H20O6S1', 'C8H20O6S1', 'C12H22O6S1', 'C10H18O7S1']
595	36.819347	299.0980307	C11H23O5S2	761654.2344	11.76134146	['C3H5O2', 'C2H3O2', 'C4H5O2', 'C4H5O3', 'C2H1O3', 'C4H7O2', 'C4H5O4', 'C3H3O3', 'C5H7O4', 'C5H7O5', 'C5H7O2', 'C5H7O3', 'C4H3O3', 'C5H5O3', 'C4H5O1', 'C3H5O1', 'C2H3O3', 'C6H9O5', 'C4H7O1', 'C6H7O3', 'C4H7O4', 'C5H5O4', 'C6H9O4', 'C6H9O1', 'C5H9O2', 'C6H9O2', 'C6H9O3', 'C6H7O4', 'C8H11O5']	['C8H18O3S2', 'C9H20O3S2', 'C7H18O3S2', 'C7H18O2S2', 'C9H22O2S2', 'C7H16O3S2', 'C7H18O1S2', 'C8H20O2S2', 'C6H16O1S2', 'C6H16S2', 'C6H16O3S2', 'C6H16O2S2', 'C7H20O2S2', 'C6H18O2S2', 'C7H18O4S2', 'C8H18O4S2', 'C9H20O2S2', 'C5H14S2', 'C7H16O4S2', 'C5H16O2S2', 'C7H16O1S2', 'C6H18O1S2', 'C5H14O1S2', 'C5H14O4S2', 'C6H14O3S2', 'C5H14O3S2', 'C5H14O2S2', 'C5H16O1S2', 'C3H12S2']
